# Supplementary material for: The DizzyQuest Combined with Accelerometry: Daily Physical Activities and Limitations among Patients with Bilateral Vestibulopathy Due to DFNA9
Source: J Clin Med. 2024 Feb 17;13(4):1131. doi: 10.3390/jcm13041131 (PMC10889390; doi:10.3390/jcm13041131)
Supplement: Supplementary file 1 [file jcm-13-01131-s001.zip]

Archive with 1 entries (1 files):
- jcm-1854270-supplementary.pdf
